# Supplementary material for: Starfysh integrates spatial transcriptomic and histologic data to reveal heterogeneous tumor–immune hubs
Source: Nat Biotechnol. 2024 Mar 21;43(2):223–35. doi: 10.1038/s41587-024-02173-8 (PMC11415552; doi:10.1038/s41587-024-02173-8)
Supplement: Supplementary file 7 — Antibody panels profiled with CODEX in MBC samples. [file 41587_2024_2173_MOESM7_ESM.xlsx]

## Sheet: Sheet1
Supplementary Table 6: Antibody panels profiled with CODEX in MBC samples
Channel	Antibody	Description	Associated cell types
1	DAPI	/	cell nucleus
2	CD2	Related to cell adhesion. The protein encoded by CD2 gene is a surface antigen found on all peripheral blood T-cells. The encoded protein interacts with LFA3 (CD58) on antigen presenting cells to optimize immune recognition. A locus control region (LCR) has been found in the 3' flanking sequence of this gene.	Immune cell type specificity: Group enriched (NK-cell, memory CD8 T-cell, T-reg, memory CD4 T-cell, naive CD8 T-cell, gdT-cell, MAIT T-cell, naive CD4 T-cell)
3	CD4	Gene CD4 encodes the CD4 membrane glycoprotein of T lymphocytes. The CD4 antigen acts as a coreceptor with the T-cell receptor on the T lymphocyte to recognize antigens displayed by an antigen presenting cell in the context of class II MHC molecules.	Immune cell type specificity: plasmacytoid DC, classical monocyte, intermediate monocyte, non-classical monocyte, myeloid DC, T-reg, memory CD4 T-cell, naive CD4 T-cell
4	CD104	Integrins mediate cell-matrix or cell-cell adhesion, and transduced signals that regulate gene expression and cell growth.	Membranous expression mainly in basal membranes of epithelial cells. Immune cell enhanced (plasmacytoid DC)
5	CD19	Expression of this cell surface protein is restricted to B cell lymphocytes. This protein is a reliable marker for pre-B cells but its expression diminishes during terminal B cell differentiation in antibody secreting plasma cells.	Distinct cytoplasmic expression in lymphoid cells in lymphoid and other tissues, such as naive B-cell, memory B-cell
6	PD-1	PDCD1 gene is an immune-inhibitory receptor expressed in activated T cells; it is involved in the regulation of T-cell functions, including those of effector CD8+ T cells. In addition, this protein can also promote the differentiation of CD4+ T cells into T regulatory cells.	memory CD8 T-cell, memory CD4 T-cell, MAIT T-cell, gdT-cell, T-reg
7	CD138	Cell surface proteoglycan that bears both heparan sulfate and chondroitin sulfate and that links the cytoskeleton to the interstitial matrix.	Plasma cells, prognostic marker in breast cancer (unfavorable) and glioma (unfavorable)
8	CD45RO	The CD45RO molecule is the 180 kDa isoform of CD45 Leucocyte Common Antigen (LCA). The expression of the CD45RA/CD45RO isoforms of CD45 is associated with functional differentiation of T lymphocytes. CD45RO is expressed by cortical thymocytes, CD4+ memory T lymphocyte subset and activated T lymphocytes. CD45RO is weakly expressed on monocytes and granulocytes.	human memory T cells
9	CD21	Receptor for complement C3 for the Epstein-Barr virus on human B-cells and T-cells and for HNRNPU. Participates in B lymphocytes activation .	naive B-cell, memory B-cell)
10	HLA-DR	This molecule is expressed on the surface of various antigen presenting cells such as B lymphocytes, dendritic cells, and monocytes/macrophages, and plays a central role in the immune system and response by presenting peptides derived from extracellular proteins, in particular, pathogen-derived peptides to T cells.	naive B-cell, intermediate monocyte, memory B-cell, non-classical monocyte, plasmacytoid DC, classical monocyte
11	CD38	Functions in cell adhesion, signal transduction, and calcium signaling	Activated immune cells, Plasma cells
12	CD278	Inducible T-cell co-stimulator, also known as CD278. Immune checkpoint protein expressed on activated T cells. When bound by its ligands, it enhances T-cell mediated responses to foreign antigens by inducing proliferation, secretion of cytokines, up-regulation of molecules that mediate cell-cell interaction, and effective help for antibody secretion by B-cells.	T cells, T-reg
13	CD11c	Integrin receptor for adhesion and chemotaxis.	Dendritic cells
14	CD31	Platelet endothelial cell adhesion molecule. Mediates leukocyte and platelet/endothelial cell adhesion and transendothelial migration.	Endothelial cells
15	CD3	The CD3 subunit complex is crucial in transducing antigen-recognition signals into the cytoplasm of T cells and in regulating the cell surface expression of the TCR complex.	T cells
16	Ki67	A nuclear protein associated with cellular proliferation.	Proliferating cells
17	CD49f	The gene encodes a member of the integrin alpha chain family of proteins. Integrins are heterodimeric integral membrane proteins composed of an alpha chain and a beta chain that function in cell surface adhesion and signaling	eosinophil,Adipocytes, Endothelial cells
18	CD69	Involved in lymphocyte proliferation and functions as a signal transmitting receptor in lymphocytes, natural killer (NK) cells, and platelets	granulocytes, T-cells, B-cells, NK-cells
19	CD90	May play a role in cell-cell or cell-ligand interactions during synaptogenesis	Fibroblasts
20	CD34	The protein encoded by this gene may play a role in the attachment of stem cells to the bone marrow extracellular matrix or to stromal cells.	Adipocytes, Endothelial cells, Fibroblasts
21	Podoplanin	This gene encodes a type-I integral membrane glycoprotein with diverse distribution in human tissues.	Lymphatic endothelial cells
22	CD45	Part of the protein tyrosine phosphatase family. PTPs are signaling molecules that regulate a variety of cellular processes including cell growth, differentiation, mitotic cycle, and oncogenic transformation. Critical for B and T cell receptor mediated activation.	monocytes, NK-cells, T-cells, Macrophages, B-cells
23	Pan-CK	An epithelium-specific antibody. It's a basic component of the cellular structure of epithelial cells and cancer cells. Pan-CK is often used to differentiate tumors based on whether they originate from the epithelium.	Epithelial cells, Carcinoma cells
