# Supplementary material for: Starfysh integrates spatial transcriptomic and histologic data to reveal heterogeneous tumor–immune hubs
Source: Nat Biotechnol. 2024 Mar 21;43(2):223–35. doi: 10.1038/s41587-024-02173-8 (PMC11415552; doi:10.1038/s41587-024-02173-8)
Supplement: Supplementary file 8 — Markers and gene sets for mouse cortex and human lymph nodes. [file 41587_2024_2173_MOESM8_ESM.xlsx]

## Sheet: mouse cortex marker
Supplementary Table 7: Markers and gene sets for mouse cortex and human lymph nodes
ACBG	Gdf10	Timp4	Id4	A2m	Dao
ACNT2	Agt	Apoc1	Igsf1	Itih3	Slc25a18
ACNT1	Slc7a10	Mfsd2a	Fgfr3	Cldn10	Gjb6
ACOB	Islr	Slc6a11	Gldc	Slc13a3	Igfbp2
ACTE2	Ppp1r3g	Gm11627	Mfge8	Cldn10	S1pr1
ACTE1	Fam107a	Cbs	Mlc1	Ntsr2	Clu
TEGLU1	Myl4	Cpne4	Olfm3	Gm11549	Plcxd2
TEGLU3	Rprm	Rell1	3110035E14Rik	Tbr1	Garnl3
TEGLU2	Cplx3	Nxph3	Hs3st4	Ipcef1	Mpped1
TEGLU20	Sulf1	Prss12	1110032F04Rik	Cnih3	Ptpru
TEGLU11	Igfbp6	C130074G19Rik	Rasl10a	Satb2	Ovol2
TEGLU12	Nr4a2	Col24a1	Oprk1	B3gat2	Kcnv1
TEGLU10	Hs3st2	Vipr1	Pde1a	Satb2	Slc17a7
TEGLU9	Dkkl1	Galntl6	Pkib	Satb2	Nrep
TEGLU8	Krt12	Tcap	A830036E02Rik	Tnnc1	Ovol2
TEGLU7	A830009L08Rik	Gm12371	Lamp5	Calb1	Dact2
TEGLU6	Tshz2	Ddit4l	Neurod6	Dkk3	Hlf
TEGLU13	Wfs1	RP24-134N2.1	Vwc2l	Lhx2	Prkcg
TEGLU14	Cbln1	Ntsr1	Htr1a	Nwd2	Gsg1l
TEGLU5	Rxfp1	Fermt1	Cbln4	Cemip	Ovol2
TEGLU16	RP23-231J2.1	Dbpht2	Cdkl4	Nwd2	D630023F18Rik
TEGLU15	Scube1	Tekt5	Fam19a2	Hrk	Plcxd2
TEGLU17	Trim54	Slc30a3	Lmo3	Nptxr	Fam19a1
TEGLU18	Abi3bp	4930426D05Rik	Ndst4	Klhl14	Rgs14
TEGLU19	Oxtr	Bmp3	Ndst4	C1ql3	Crym
TEGLU22	Lypd1	Prss23	Kcng1	C1ql3	Myh7
TEGLU21	Nov	4833422C13Rik	Baiap2l1	6330403A02Rik	Gda
TEGLU4	Fezf2	RP24-134N2.1	Kcng1	Kcnf1	Galnt9
TEGLU24	Spink8	Lefty1	Neurod6	4921539H07Rik	Wipf3
TEGLU23	Lpl	Gm26644	Nr4a3	Nptx1	Rnf182
DEGLU1	Synpo2	Adamts15	Prkcd	Ptpn3	Ptpn4
DEGLU2	Shox2	Aldh3b2	Ramp3	Rasl11a	Cfap221
DEGLU3	Slc17a6	Gbx2	Foxp2	Necab1	Cpne7
DEGLU4	Cbln1	Megf11	Cbln4	Wnt4	Lypd6b
Endo	Igf2	Sema3g	Gkn3	Tbx18	Notch3	Ecscr	Gadd45a	Meox1	Ctla2a	Apln	Ly6c1	Scgb3a1	Cldn5	Ly6a	Pltp
MSN1	Drd1	Ido1	Ppp1r1b	Rgs9	Syndig1l
MSN2	Adora2a	Ido1	Penk	Gpr88	Gpr6
MSN3	Adora2a	Gpr83	Penk	Gpr88	Gpr6
MSN4	Drd1	Dclk3	Mhrt	Rgs9	Rem2
MSN5	Drd1	Lrpprc	Foxp2	Gpr88	Rxrg
MSN6	Tac1	Wnt2	Isl1	Rgs9	Pcp4l1
OBINH1	Sp9	Ccsap	Gng4	Pbx3	Tshz1
OBINH6	Scgn	Cpne6	Synpr	Isoc1	Pcp4l1
OBINH2	Shisa8	Fam184a	Inpp5j	Lgr5	Kank3
OBINH3	Gpsm1	Col6a1	Meis2	Kcnh3	Pcp4l1
OBINH4	Prok2	Trdn	Inhba	Ppp1r17	Kcnip2
OBINH5	Crh	Tcap	Pgam2	Pde1c	Nxph1
DEINH1	Six3	St8sia4	Esrrg	Lancl3	Fign
DEINH2	Six3	Gm2115	Esrrg	Gad1	Ubash3b
TEINH17	Pthlh	Cox6a2	Igfbp4	Erbb4	Nxph1
TEINH18	Rbp4	Cox6a2	Cort	Kcnc2	Nxph1
TEINH19	Sst	Ccna1	Elfn1	Lypd6	Lypd6b
TEINH21	Crhbp	Tacr1	Chodl	Gm11744	Cygb
TEINH16	Lhx6	Pde11a	Hapln1	Ngf	Kcns3
TEINH15	Npy	Ptchd2	Pnoc	Gad2	Resp18
TEINH14	Cplx3	Teddm3	Reln	Gad2	Parm1
TEINH20	Cyp26b1	Stk32b	Chrm2	Tcerg1l	Nell1
TEINH13	Ibsp	Cnr1	Ntng1	Rgs8	Arx
TEINH12	Krt73	Stk32b	5330429C05Rik	Egln3	Dlx6os1
TEINH9	Vip	Fam181b	Gm8797	Egln3	Usp28
TEINH10	Yjefn3	Hdhd3	Npas1	Cck	Trp53i11
TEINH11	Col19a1	Slc17a8	Adarb2	Cadps2	Kctd12
TEINH4	Vip	Gm17750	Cxcl14	Adra1b	Dlx6os1
TEINH5	Vip	Tiam1	Myl1	Vwc2	Dlx6os1
TEINH8	Vip	Ccne1	Myl1	Cidea	Usp28
TEINH7	Htr3a	Mns1	Npas1	Qpct	Usp28
TEINH6	Tac2	Epha7	Npas1	Rgs12	Nr2f2
TEINH3	Ecel1	Tmem215	Peg10	Amigo2	Adra2a
TEINH2	A230065H16Rik	Zic1	Cacna2d2	Arhgap6	Dgkg
DEINH4	Lhx8	Rmst	Dgkk	Ppp1r17	RP23-366O14.4
DEINH5	Nts	Dlk1	Dgkk	AW551984	Zcchc12
DEINH6	Otp	Cited1	Asb4	Tmie	Mboat7
DEINH8	Six6	Rgs16	Pkib	Scg2	Rab26os
DEINH7	Avp	Rgs16	Pkib	Rasd1	Gadd45g
DEINH3	Syt2	Nfatc2	Smim17	Slc32a1	Tmem130
TEINH1	Lhx8	Gbx1	Elfn1	Gad2	Vat1l
COP1	Neu4	Brca1	Bmp4	Pak4	Lims2
NFOL1	Cnksr3	H2-Ab1	Rras2	Il23a	Tmem163
MFOL2	2210011C24Rik	Wfdc18	Tmem141	Birc2	Fam214a
MOL1	Opalin	Ninj2	Efhd1	Mal	Ppp1r14a
OPC	Pdgfra	C1ql1	Sapcd2	Emid1	Lhfpl3
DGGRC1	Bhlhe22	Tmem114	Ntf3	Islr2	Gabra5
DGGRC2	C1ql2	Nr3c2	Rasl10a	Tubgcp2	Ahcyl2
DETPH	Pde6g	Platr17	1700042O10Rik	Sag	Gnb3
DGNBL2	Igfbpl1	Rerg	Sox11	Tubb2b	Syce2
DGNBL1	Igfbpl1	Mfap4	Sox11	Mdk	Emx1
OBNBL3	Igfbpl1	Tiam2	Dlx2	Dlx1	Dlx6os1
SEPNBL	Sln	Sost	Ctxn3	Adgrd1	Fzd7
OBNBL1	Doc2g	Ms4a15	Cdhr1	Shisa3	Atp6ap1l
OBNBL2	Ly6g6e	Eomes	Nmb	Casp1	Tmem132d

## Sheet: human lymph node marker
Normal epithelial	Tcm	Tem	Treg	B_cycling	B_GC_DZ	B_GC_LZ	B_GC_prePB	B_mem	B_activated	B_naive	Endothelial	Activated CD8	Deletional tolerance CD8	Dysfunc CD8	Terminal exhaustion	Precursor exhaustion	NK	Follicular dendritic cells	Tfh	T_CD4_Tfh_GC	Macrophage M1	Macrophage M2	Plasmablasts	MDSC	Monocytes	cDC	pDC	CAFs MSC iCAF-like	CAFs myCAF-like
KRT14	CCR7	IL7R	TNFRSF4	HMGB2	AICDA	EBI3	RASSF6	MS4A1	EGR1	TXNIP	ACKR1	CD69	TNFSF11	NPEPPS	CD3G	TCF7	GNLY	LTBR	CXCL13	CXCR5	C1QB	CXCL10	IGKV3-15	ITGAM	LYZ	CD80	IL3RA	APOD	COL1A1
KRT17	LTB	ANXA1	LTB	TUBA1B	ISG20	BCL2A1	FRZB	CD79A	CD69	FCER2	FABP4	CCR7	RGS16	NOTCH2	FASLG	MS4A4A	XCL1	BP3	NMB	BCL6	C1QA	C1QB	IGHG1	CD33	IL1B	CD86	LILRA4	DCN	COL1A2
LTF	IL7R	CXCR4	IL32	MKI67	EZR	LMO2	HOPX	CD83	DUSP2	FCMR	PLVAP	CD27	NRN1	CABLES1	ID2	TNFSF8	XCL2	VCAM1	NR3C1	PDCD1	C1QC	C1QC	IGKV1-5	ARG1	G0S2	CCR7	CD123	PTGDS	COL3A1
KRT15	SARAF	KLRB1	BATF	UBE2C	SUGCT	GMDS	BTNL9	CD37	JUN	SELL	RAMP2	BTLA	IKZF2	CERK	LAG3	CXCL10	AREG	ICAM1	DUSP4	ICOS	CCL3	CXCL9	IGKV3-20	NOS2	TYROBP	CD1A	TCF4	CFD	LUM
PTN	SELL	TNFAIP3	FOXP3	AURKB	BCL6		FGFR1	BANK1	IL6	BANK1	VWF	CD40LG	TBC1D4	MTMR3	RGS1	EEF1B2	KLRD1	CR2	TNFRSF18	SAP	CCL3L3	C1QA	IGKV3-11	CD68	FCN1	CD1C	IRF7	LUM	SFRP2
MGP	CD3E	RGCC	TIGIT					HLA-DRA			AQP1	IL2RA	NR4A2	RELB	CCL3 CCL3L1	ID3	NKG7	CR1	CD200	IL21	SEPP1	APOE	IGKV1-9	CD163	AIF1	CD11b	IRF8	C1S	POSTN
TACSTD2	ZFP36L2	CD69	TNFRSF18					CD74			CLDN5	CD3E	GPM6B	KLF3	KIAA1671	IL7R	TRDC		TNFRSF4	CXCR4	TYROBP	TYROBP	IGKC	LAIR1	PLAUR	CD11C	TLR7	CXCL12	MMP11
MMP7	GPR183	CD40LG	CTLA4					HLA-DQB1			SPARCL1	CD47	ENDOD1	CAMK2D	SH2D2A	JUN	KLRC1		ITM2A	CXCL13	MS4A6A	CCL8	IGLV2-14	IL34	LST1	CD14	TLR9	C3	CTHRC1
SCGB3A1	BTG1	TSC22D3	CARD16					VPREB3			GNG11	EOMES	FCRL1	CCNG2	DUSP2	LTB	GZMB		CD2	BTLA	APOE	LYZ	IGKV4-1		FCER1G	CD16	IFNA	SFRP2	FN1
KRT5	PASK	CREM	TRAC					IGHA1			PECAM1	GNLY	LRIG1	SLC25A33	PDCD1	XCL1	CTSW		SRGN	IL4	CXCL8	FCER1G	IGLV3-25		S100A9	CD40	IFNB	CXCL14	SPARC
CRYAB	YPEL5	CD52	IL2RA					HLA-DQA1			ENG	GZMA	MARCKS	PIM3	CD7	SOCS3	KLRB1		IGFL2		MS4A7	FAM26F	IGLV1-40		CXCL8	CD83	IL6	CCDC80	DCN
CXCL2	FXYD5	GPR183	CD27					IGHM			EGFL7	GZMB	NR4A3	RNF149	NR4A2	TRAF1	CD7		CTLA4		RNASE1	HLA-DRA	IGLV1-44		HLA-DRA	CD123	TNFA	MFAP4	COL6A3
SAA1	LEPROTL1	YPEL5	DUSP4					CD79B			HSPG2	PRF1	LTA	SWAP70	CD160	EMB	HOPX		KLRB1		CD68	CXCL11	IGHV6-1		SERPINA1	CD141		FBLN1	BGN
CLDN4	CD40LG	SRGN	ICOS					HLA-DPB1			RAMP3	IFNG	SYNJ2	PINK1	PTPN22	CRTAM	CCL5		RGS1		PLTP	CD68	IGLC2		C15orf48	CX3CR1		GSN	COL6A2
WFDC2		CD3D	CD2					HLA-DQA2			A2M	CD8A	NR4A1	RAB2A	ABI3	EEF1G	CD69		TIGIT		AIF1	HLA-DRB5	IGLV1-51		HLA-DPB1	CD209		CTSK	COL6A1
MYLK		CD2	PMAIP1					IRF8			SPRY1	CD8B	HSPA4L	FAM168B	PTGER4	CD9	CMC1		CD3D		F13A1	HLA-DRB1	IGHV3-23		HLA-DPA1	EpCAM		SERPINF1	CTGF
TM4SF1		TRAC	RGS1					HLA-DPA1			CLEC14A	CD95L	PTPRS	MAP2K7	GZMK	ITGB1	GZMA		CD40LG		HLA-DRA	HLA-DQA1	IGHV3-21		BCL2A1	HLA-DR		RARRES2	AEBP1
SFRP1		GPR171	AC133644.2					ARHGAP24			RBP7	LAMP1	EGR2	MIR466I	GZMA	GPR183	IL2RB		BATF		APOC1	CCL3	IGLV3-21		MS4A6A	CD207		SFRP4	COL5A2
AZGP1		BIRC3	TNFRSF9					ADAM28			EMCN	LAG3	CYTH3	ASAP1	MBNL1	ZFP36L1	CCL4		SH2D1A		CTSB	HLA-DPA1	IGLC3		EREG	CD172A		C1R	VCAN
DST		PTGER4	TNFRSF1B					LINC00926			IGFBP7	CTLA4	YPEL2	GRASP	VMP1	SLAMF6	DUSP2		RBPJ		HLA-DPA1	PLEK	IGLV1-47		CXCL2	XCR1		IGF2	CTSK
KRT8		SLC2A3	SPOCK2					LY9			ADGRL4	HLA-DRA	SKIL	POU2AF1	PLAC8	LY6E	REL		PDCD1		HLA-DRB1	CTSB	IGHV3-30		CTSS			CYR61	RARRES2
CSRP1		ZFP36L2	TBC1D4					HLA-DRB5			ID1	TNFRSF4	NAB2	GATA3	RGS3		ZNF683		RNF19A		DAB2	CD74	IGLV3-1		GPX1			CTGF	TIMP1
ACTG2		LEPROTL1	IL2RG					POU2F2			NPDC1	ICOS	SOAT1	B3GNT2	EFHD2		SRGN		FKBP5		CD14	GBP1	IGLV2-23		HLA-DRB1			SERPING1	CCDC80
MT1X			BIRC3					MEF2C			ESAM	TNFRSF9	GALM	FAS	GLRX		SYTL3		TRAC		HLA-DQA1	AIF1	IGLV2-11		SPI1			IGFBP6	MMP2
KRT7			S100A4					RALGPS2			CALCRL	TNFRSF18	TOX	PIAS2	CXCR6		TNFRSF18		FYB		HLA-DPB1	APOC1	IGHV4-39		HLA-DRB5			MMP2	SFRP4
TAGLN			RTKN2					LAPTM5			CAV1		REEP3	FOXO1	ARL6IP1		CST7		CD3E		IL1B	ISG15	JCHAIN		SOD2			IGFBP4	CXCL14
CLU			CD7					CD52			IGFBP3		MDH1	SEC24B	CCL4		MATK		PGM2L1		CD74	HLA-DPB1	IGHG3		AREG			COL6A2	ASPN
MT1E			ARID5B					FCMR			IFI27		EPHX1	TUBB2B	ISG15		LDLRAD4		IL21		FCER1G	MS4A6A	IGHV1-18		HLA-DQB1			MEG3	THY1
PDLIM3			GK					CD19			RNASE1		SSH1	PARP3	LAX1		FCER1G		TOX		FCGR3A	SOD2	IGHV1-46		SAT1			IGF1	MFAP2
SFN			CD3D					SMIM14			CD34		CREM	PIGH	CD8A		PRF1		SPOCK2		GPX1	HLA-DQB1	CH17-224D4.2		CST3			SRPX	C1S
MAFF			TRBC2					CD69			SDPR		PACSIN1	BRAP	SERPINA3		KLRF1		BIRC3		LYZ	CCL2	IGLV2-8		HBEGF			COL3A1	SERPINF1
SLPI			TRBC1					NCF1			IFITM3			CD19			KRT86		PTPRC		HLA-DRB5	C15orf48	IGKV1-8		HLA-DQA1			AEBP1
CCL28			CREM					LTB			IGFBP4			IL2RG			CRTAM		LAT		FCGR2A	FCGR3A	IGLV4-69		CD74
FBXO32			CYTIP					FCRLA			FKBP1A			SNTB1					TRBC2		FOLR2	PSAP	IGHG4		C1orf162
PERP			SAMSN1								TM4SF1			KDM5B							PSAP	SERPINA1	IGKV1-16		CXCL10
KRT18			PIM2								PLPP1			UTP15							CXCL2	TNFSF13B	IGKV3D-11		CYBB
CNN1			SH2D2A								HYAL2			LATS2							HLA-DQB1	TYMP	IGHA1		CD68
CXCL14			GBP5								SLC9A3R2			RASSF2							CYBB	GRN	IGHV3-15		C5AR1
			CD3E								CRIP2			IFI30							FCGRT	SPI1	IGHV3-74		FGL2
			STK17B								PDLIM1			KDM4B							STAB1	APOBEC3A	IGLV3-19		TYMP
			PTPRC								COL15A1			IER5							SGK1	IFIT2			RGS2
			RAC2								COL4A1			CD5							CD83	CTSC			PLEK
			IKZF2								EPAS1			MNDAL							CST3	IL1B			S100A8
			LCK								PRCP			PCGF5							LGMN	CD14			NAMPT
			PELI1								PALMD			GPR35							CCL4L2	CXCL8			CD14
			CACYBP								EMP1			SPRY1							PLAUR	SPP1			COTL1
			SOD1								CD36			TNIP1							MRC1	TMEM176B			OLR1
			LAT								CD93			CSNK1D							CTSZ	CCL3L3			APOBEC3A
			MAGEH1								TCF4			NSMCE1							SAT1	CTSD			CXCL3
			RHOH								SOCS3			NR4A1							CSF1R	CYBB			C1QA
			CLEC2D								PTRF			OSBPL11							NPC2	IL4I1			MNDA
			SKAP1								COL4A2			PNRC1							C5AR1	G0S2			NPC2
			ARHGDIB								FLT1			ITGAE							MAFB	LILRB4			S100A12
			SELL								PDK4			SNX18							HLA-DMA	CTSZ			C1QB
			PRDM1								CYYR1			TMEM55B							SOD2	GPX1			IL1RN
			ISG20								ID3			IKZF2							TMEM176A	CTSS			C1QC
			CORO1A								CXorf36			ISCU							TMEM176B	BCL2A1			LGALS2
			CORO1B								BCAM			FAM196B							SPI1	IL1RN			FCGR3A
			STK4											TMEM243							MMP19	PLAUR			FAM26F
			LAIR2											ZFP62							CTSD	NPC2			RP11-1143G9.4
			BTG1											RASGEF1B							GRN	CST3			CCL3
			PHLDA1											DTWD1							MS4A4A				SLC11A1
														GNA13							CXCL3				GRN
														JAK2							SLCO2B1				HLA-DMA
														EIF3F							CD163				PSAP
														CCR7											VCAN
														SGPP1											AP1S2
														SLAMF7											TNFSF13B
														QRICH1											PPIF
														EML4											MS4A7
														CACNB3											ITGB2
																									CTSB
																									IGSF6
																									CCL3L3
																									CYBA
																									CSTA
																									MMP19
																									IFI30
																									CLEC7A
																									RNF130
																									FCGR2A
																									CD83
																									RAB31
																									LILRB2
																									NLRP3
																									CTSH
																									IER3
