# Supplementary material for: Starfysh integrates spatial transcriptomic and histologic data to reveal heterogeneous tumor–immune hubs
Source: Nat Biotechnol. 2024 Mar 21;43(2):223–35. doi: 10.1038/s41587-024-02173-8 (PMC11415552; doi:10.1038/s41587-024-02173-8)
Supplement: Supplementary file 9 — Primer sequences for the spatial TCR experiment. [file 41587_2024_2173_MOESM9_ESM.xlsx]

## Sheet: Sheet1
Supplementary Table 8. Primer sequences for Spatial TCR experiment
Well Position	Name	Sequence
A1	TRBV2	TCAAATTTCACTCTGAAGATCCGGTCCACAA
A2	TRBV3-1	GCTCACTTAAATCTTCACATCAATTCCCTGG
A3	TRBV4-1	CTTAAACCTTCACCTACACGCCCTGC
A4	TRBV(4-2, 4-3)	CTTATTCCTTCACCTACACACCCTGC
A5	TRBV5-1	GCTCTGAGATGAATGTGAGCACCTTG
A6	TRBV5-3	GCTCTGAGATGAATGTGAGTGCCTTG
A7	TRBV(5-4, 5-5, 5-6, 5-7, 5-8)	GCTCTGAGCTGAATGTGAACGCCTTG
A8	TRBV6-1	TCGCTCAGGCTGGAGTCGGCTG
A9	TRBV(6-2, 6-3)	GCTGGGGTTGGAGTCGGCTG
A10	TRBV6-4	CCCTCACGTTGGCGTCTGCTG
A11	TRBV6-5	GCTCAGGCTGCTGTCGGCTG
A12	TRBV6-6	CGCTCAGGCTGGAGTTGGCTG
B1	TRBV6-7	CCCCTCAAGCTGGAGTCAGCTG
B2	TRBV6-8	CACTCAGGCTGGTGTCGGCTG
B3	TRBV6-9	CGCTCAGGCTGGAGTCAGCTG
B4	TRBV7-1	CCACTCTGAAGTTCCAGCGCACAC
B5	TRBV7-2	CACTCTGACGATCCAGCGCACAC
B6	TRBV7-3	CTCTACTCTGAAGATCCAGCGCACAG
B7	TRBV7-4	CCACTCTGAAGATCCAGCGCACAG
B8	TRBV7-6	CACTCTGACGATCCAGCGCACAG
B9	TRBV7-7	CCACTCTGACGATTCAGCGCACAG
B10	TRBV7-8	CCACTCTGAAGATCCAGCGCACAC
B11	TRBV7-9	CACCTTGGAGATCCAGCGCACAG
B12	TRBV9	GCACTCTGAACTAAACCTGAGCTCTCTG
C1	TRBV10-1	CCCCTCACTCTGGAGTCTGCTG
C2	TRBV10-2	CCCCCTCACTCTGGAGTCAGCTA
C3	TRBV10-3	CCTCCTCACTCTGGAGTCCGCTA
C4	TRBV(11-1, 11-3)	CCACTCTCAAGATCCAGCCTGCAG
C5	TRBV11-2	CTCCACTCTCAAGATCCAGCCTGCAA
C6	TRBV(12-3, 12-4, 12-5)	CCACTCTGAAGATCCAGCCCTCAG
C7	TRBV13	CATTCTGAACTGAACATGAGCTCCTTGG
C8	TRBV14	CTACTCTGAAGGTGCAGCCTGCAG
C9	TRBV15	GATAACTTCCAATCCAGGAGGCCGAACA
C10	TRBV16	CTGTAGCCTTGAGATCCAGGCTACGA
C11	TRBV17	CTTCCACGCTGAAGATCCATCCCG
C12	TRBV18	GCATCCTGAGGATCCAGCAGGTAG
D1	TRBV19	CCTCTCACTGTGACATCGGCCC
D2	TRBV20-1	CTTGTCCACTCTGACAGTGACCAGTG
D3	TRBV23-1	CAGCCTGGCAATCCTGTCCTCAG
D4	TRBV24-1	CTCCCTGTCCCTAGAGTCTGCCAT
D5	TRBV25-1	CCCTGACCCTGGAGTCTGCCA
D6	TRBV27	CCCTGATCCTGGAGTCGCCCA
D7	TRBV28	CTCCCTGATTCTGGAGTCCGCCA
D8	TRBV29-1	CTAACATTCTCAACTCTGACTGTGAGCAACA
D9	TRBV30	CGGCAGTTCATCCTGAGTTCTAAGAAGC
D10	TRBV2Nextera-R2	GTCTCGTGGGCTCGGAGATGTGTATAAGAGACAGTCAAATTTCACTCTGAAGATCCGGTCCACAA
D11	TRBV3-1Nextera-R2	GTCTCGTGGGCTCGGAGATGTGTATAAGAGACAGGCTCACTTAAATCTTCACATCAATTCCCTGG
D12	TRBV4-1Nextera-R2	GTCTCGTGGGCTCGGAGATGTGTATAAGAGACAGCTTAAACCTTCACCTACACGCCCTGC
E1	TRBV(4-2, 4-3)Nextera-R2	GTCTCGTGGGCTCGGAGATGTGTATAAGAGACAGCTTATTCCTTCACCTACACACCCTGC
E2	TRBV5-1Nextera-R2	GTCTCGTGGGCTCGGAGATGTGTATAAGAGACAGGCTCTGAGATGAATGTGAGCACCTTG
E3	TRBV5-3Nextera-R2	GTCTCGTGGGCTCGGAGATGTGTATAAGAGACAGGCTCTGAGATGAATGTGAGTGCCTTG
E4	TRBV(5-4, 5-5, 5-6, 5-7, 5-8)Nextera-R2	GTCTCGTGGGCTCGGAGATGTGTATAAGAGACAGGCTCTGAGCTGAATGTGAACGCCTTG
E5	TRBV6-1Nextera-R2	GTCTCGTGGGCTCGGAGATGTGTATAAGAGACAGTCGCTCAGGCTGGAGTCGGCTG
E6	TRBV(6-2, 6-3)Nextera-R2	GTCTCGTGGGCTCGGAGATGTGTATAAGAGACAGGCTGGGGTTGGAGTCGGCTG
E7	TRBV6-4Nextera-R2	GTCTCGTGGGCTCGGAGATGTGTATAAGAGACAGCCCTCACGTTGGCGTCTGCTG
E8	TRBV6-5Nextera-R2	GTCTCGTGGGCTCGGAGATGTGTATAAGAGACAGGCTCAGGCTGCTGTCGGCTG
E9	TRBV6-6Nextera-R2	GTCTCGTGGGCTCGGAGATGTGTATAAGAGACAGCGCTCAGGCTGGAGTTGGCTG
E10	TRBV6-7Nextera-R2	GTCTCGTGGGCTCGGAGATGTGTATAAGAGACAGCCCCTCAAGCTGGAGTCAGCTG
E11	TRBV6-8Nextera-R2	GTCTCGTGGGCTCGGAGATGTGTATAAGAGACAGCACTCAGGCTGGTGTCGGCTG
E12	TRBV6-9Nextera-R2	GTCTCGTGGGCTCGGAGATGTGTATAAGAGACAGCGCTCAGGCTGGAGTCAGCTG
F1	TRBV7-1Nextera-R2	GTCTCGTGGGCTCGGAGATGTGTATAAGAGACAGCCACTCTGAAGTTCCAGCGCACAC
F2	TRBV7-2Nextera-R2	GTCTCGTGGGCTCGGAGATGTGTATAAGAGACAGCACTCTGACGATCCAGCGCACAC
F3	TRBV7-3Nextera-R2	GTCTCGTGGGCTCGGAGATGTGTATAAGAGACAGCTCTACTCTGAAGATCCAGCGCACAG
F4	TRBV7-4Nextera-R2	GTCTCGTGGGCTCGGAGATGTGTATAAGAGACAGCCACTCTGAAGATCCAGCGCACAG
F5	TRBV7-6Nextera-R2	GTCTCGTGGGCTCGGAGATGTGTATAAGAGACAGCACTCTGACGATCCAGCGCACAG
F6	TRBV7-7Nextera-R2	GTCTCGTGGGCTCGGAGATGTGTATAAGAGACAGCCACTCTGACGATTCAGCGCACAG
F7	TRBV7-8Nextera-R2	GTCTCGTGGGCTCGGAGATGTGTATAAGAGACAGCCACTCTGAAGATCCAGCGCACAC
F8	TRBV7-9Nextera-R2	GTCTCGTGGGCTCGGAGATGTGTATAAGAGACAGCACCTTGGAGATCCAGCGCACAG
F9	TRBV9Nextera-R2	GTCTCGTGGGCTCGGAGATGTGTATAAGAGACAGGCACTCTGAACTAAACCTGAGCTCTCTG
F10	TRBV10-1Nextera-R2	GTCTCGTGGGCTCGGAGATGTGTATAAGAGACAGCCCCTCACTCTGGAGTCTGCTG
F11	TRBV10-2Nextera-R2	GTCTCGTGGGCTCGGAGATGTGTATAAGAGACAGCCCCCTCACTCTGGAGTCAGCTA
F12	TRBV10-3Nextera-R2	GTCTCGTGGGCTCGGAGATGTGTATAAGAGACAGCCTCCTCACTCTGGAGTCCGCTA
G1	TRBV(11-1, 11-3)Nextera-R2	GTCTCGTGGGCTCGGAGATGTGTATAAGAGACAGCCACTCTCAAGATCCAGCCTGCAG
G2	TRBV11-2Nextera-R2	GTCTCGTGGGCTCGGAGATGTGTATAAGAGACAGCTCCACTCTCAAGATCCAGCCTGCAA
G3	TRBV(12-3, 12-4, 12-5)Nextera-R2	GTCTCGTGGGCTCGGAGATGTGTATAAGAGACAGCCACTCTGAAGATCCAGCCCTCAG
G4	TRBV13Nextera-R2	GTCTCGTGGGCTCGGAGATGTGTATAAGAGACAGCATTCTGAACTGAACATGAGCTCCTTGG
G5	TRBV14Nextera-R2	GTCTCGTGGGCTCGGAGATGTGTATAAGAGACAGCTACTCTGAAGGTGCAGCCTGCAG
G6	TRBV15Nextera-R2	GTCTCGTGGGCTCGGAGATGTGTATAAGAGACAGGATAACTTCCAATCCAGGAGGCCGAACA
G7	TRBV16Nextera-R2	GTCTCGTGGGCTCGGAGATGTGTATAAGAGACAGCTGTAGCCTTGAGATCCAGGCTACGA
G8	TRBV17Nextera-R2	GTCTCGTGGGCTCGGAGATGTGTATAAGAGACAGCTTCCACGCTGAAGATCCATCCCG
G9	TRBV18Nextera-R2	GTCTCGTGGGCTCGGAGATGTGTATAAGAGACAGGCATCCTGAGGATCCAGCAGGTAG
G10	TRBV19Nextera-R2	GTCTCGTGGGCTCGGAGATGTGTATAAGAGACAGCCTCTCACTGTGACATCGGCCC
G11	TRBV20-1Nextera-R2	GTCTCGTGGGCTCGGAGATGTGTATAAGAGACAGCTTGTCCACTCTGACAGTGACCAGTG
G12	TRBV23-1Nextera-R2	GTCTCGTGGGCTCGGAGATGTGTATAAGAGACAGCAGCCTGGCAATCCTGTCCTCAG
H1	TRBV24-1Nextera-R2	GTCTCGTGGGCTCGGAGATGTGTATAAGAGACAGCTCCCTGTCCCTAGAGTCTGCCAT
H2	TRBV25-1Nextera-R2	GTCTCGTGGGCTCGGAGATGTGTATAAGAGACAGCCCTGACCCTGGAGTCTGCCA
H3	TRBV27Nextera-R2	GTCTCGTGGGCTCGGAGATGTGTATAAGAGACAGCCCTGATCCTGGAGTCGCCCA
H4	TRBV28Nextera-R2	GTCTCGTGGGCTCGGAGATGTGTATAAGAGACAGCTCCCTGATTCTGGAGTCCGCCA
H5	TRBV29-1Nextera-R2	GTCTCGTGGGCTCGGAGATGTGTATAAGAGACAGCTAACATTCTCAACTCTGACTGTGAGCAACA
H6	TRBV30Nextera-R2	GTCTCGTGGGCTCGGAGATGTGTATAAGAGACAGCGGCAGTTCATCCTGAGTTCTAAGAAGC
